# Supplementary material for: Solid-Phase Synthesis for Constructing Thiazolotriazinone-Based Compounds Library
Source: Molecules. 2025 Sep 22;30(18):3838. doi: 10.3390/molecules30183838 (PMC12472383; doi:10.3390/molecules30183838)
Supplement: Supplementary file 1 [file molecules-30-03838-s001.zip]

Archive with 1 entries (1 files):
- molecules-3883009-supplementary.pdf
